# Supplementary material for: Post-Transcriptional Gene Silencing of Glucanase Inhibitor Protein in Phytophthora cinnamomi
Source: Plants (Basel). 2023 Nov 10;12(22):3821. doi: 10.3390/plants12223821 (PMC10675509; doi:10.3390/plants12223821)
Supplement: Supplementary file 1 [file plants-12-03821-s001.zip]

Archive with 1 entries (1 files):
- plants-2658983-supplementary.pdf
